# Supplementary material for: Identification and functional characterization of the sulfate transporter gene GmSULTR1;2b in soybean
Source: BMC Genomics. 2016 May 20;17:373. doi: 10.1186/s12864-016-2705-3 (PMC4874011; doi:10.1186/s12864-016-2705-3)
Supplement: Additional file 2: Table S3. — Annotations of 227 genes with changes in expression levels greater than 2-fold. (XLSX 30 kb) [file 12864_2016_2705_MOESM2_ESM.xlsx]

## Sheet: gene annotation
Table S3 Annotations of 227 genes that had at least 2-fold expression level changes in GmSULTR1;2b-overexpressed tobacco leaves compared to control tobacco leaves
ProbeName	p-value	FoldChange	Regulation	UniGeneID	Discription
Not classified
A_95_P292453	0.0440909	9.02685	up	Nta.16618	ARI2 putative E3 ubiquitin-protein ligase ARI2 [ Arabidopsis thaliana ]
A_95_P034588	0.0376663	4.68853	up	Nta.5095	Nicotiana tabacum cDNA-AFLP-fragment BSTT32-1-320, cultivar Bright Yellow 2
A_95_P305863	0.023363	23.3934	up	Nta.19326	pollen-specific protein SF3-like [ Vitis vinifera ]
A_95_P315573	0.0429461	2.15677	up	Nta.21278	COP1-interacting protein-related [Arabidopsis thaliana ]
A_95_P316258	0.013631	11.1867	up	Nta.21418	putative methyltransferase PMT15 [Arabidopsis thaliana ]
A_95_P129172	0.0173451	9.70222	up	Nta.976	Pollen proteins of Ole e I like [ Populus trichocarpa ]
A_95_P313153	0.0113218	2.72553	up	Nta.20792	pre-mRNA-splicing factor SF2 [Zea mays]
A_95_P128492	0.00912255	2.15111	up	Nta.8371	VAMP711 vesicle-associated membrane protein 711 [ Arabidopsis thaliana ]
A_95_P291883	0.0194101	11.0146	up	Nta.16504	secretory carrier membrane protein (SCAMP) family protein [Arabidopsis thaliana]
A_95_P218122	0.0185613	5.40798	up	Nta.11974	Putative syntaxin-24-like [ Vitis vinifera (wine grape) ]
A_95_P108632	0.00478137	2.30987	down	Nta.5396	Hydrolase, alpha/beta fold family protein [Arabidopsis thaliana ]
A_95_P259266	0.00439823	2.25123	down	Nta.5396	Hydrolase, alpha/beta fold family protein [ Arabidopsis thaliana ]
A_95_P286063	0.00501705	3.27025	down	Nta.15320	AGC (cAMP-dependent, cGMP-dependent and protein kinase C) kinase family protein [Arabidopsis thaliana ]
A_95_P273586	0.0207556	2.01647	down	Nta.12788	Predicted pentatricopeptide repeat-containing protein At2g01390-like [Cucumis sativus]
A_95_P077760	0.0306397	2.1837	down	Nta.15527	Kelch repeat-containing F-box family protein [ Arabidopsis thaliana ]
A_95_P311128	0.0318806	3.04062	down	Nta.20386	C2 domain-containing protein [ Arabidopsis thaliana ]
A_95_P002946	0.0481075	17.9669	down	Nta.9477	Predicted Eml1 protein-like [Saccoglossus kowalevskii]
A_95_P000691	0.0331088	13.7325	down	Nta.9477	Predicted Eml1 protein-like [Saccoglossus kowalevskii]
Photosynthesis related
A_95_P107957	0.0404199	2.0025	down	Nta.9433	PSAK (photosystem I subunit K) [Arabidopsis thaliana]
A_95_P105247	0.028463	2.23251	down	Nta.9433	PSAK (photosystem I subunit K) [Arabidopsis thaliana]
A_95_P113072	0.0409783	2.01064	down	Nta.9433	PSAK (photosystem I subunit K) [Arabidopsis thaliana]
A_95_P115377	0.00137257	6.22763	down	Nta.1796	ATFD3 (ferredoxin 3) [Arabidopsis thaliana]
A_95_P230869	0.00153282	5.36325	down	Nta.1796	ATFD3 (ferredoxin 3) [Arabidopsis thaliana]
A_95_P233774	0.00218443	2.27842	down	Nta.2519	FED A ferredoxin-2 [ Arabidopsis thaliana ]
A_95_P005136	0.00147922	2.06593	down	Nta.5175	CAB1 (CHLOROPHYLL A/B BINDING PROTEIN 1) [Arabidopsis thaliana]
A_95_P002406	0.0130513	2.28876	down	Nta.7707	PSAF (photosystem I subunit F) [ Arabidopsis thaliana ]
A_95_P005386	0.0281968	2.00042	down	Nta.2764	PSBR (photosystem II subunit R) [ Nicotiana tabacum ]
A_95_P178392	0.0378214	2.17015	down	Nta.9475	PSAH-1 (photosystem I subunit H-1) [ Arabidopsis thaliana ]
A_95_P268181	0.0110183	2.22645	down	Nta.11654	psbC PSII 43 kDa protein [ Nicotiana tabacum ]
A_95_P113557	0.0304223	2.14741	down	Nta.9475	PSAH-1 photosystem I subunit H-1 [ Arabidopsis thaliana ]
A_95_P144672	0.0400252	2.01472	down	Nta.6407	LHCA1; chlorophyll binding [ Arabidopsis thaliana ]
A_95_P089883	0.0277415	3.83156	down	Nta.10380	plastocyanin-like domain-containing protein [ Arabidopsis thaliana ]
Transporter related
A_95_P242602	0.0360316	3.48443	up	Nta.5200	metal transporter Nramp3 [ Arabidopsis thaliana ]
A_95_P220797	0.0463783	3.51527	up	Nta.454	NRAMP3 (NATURAL RESISTANCE-ASSOCIATED MACROPHAGE PROTEIN 3)[Arabidopsis thaliana]
A_95_P225442	0.017229	4.1135	up	Nta.454	NRAMP3 [Arabidopsis thaliana]
A_95_P138357	0.0149354	2.16107	up	Nta.528	AT1G68570 putative nitrite transporter [Arabidopsis thaliana]
A_95_P010556	0.0168997	2.25513	up	Nta.528	AT1G68570 putative nitrite transporter [Arabidopsis thaliana]
A_95_P110977	0.0339782	3.26342	up	Nta.15398	oligopeptide transporter OPT family protein [Vitis vinifera]
A_95_P159532	0.0400421	3.67433	up	Nta.15398	oligopeptide transporter OPT family protein [Vitis vinifera]
A_95_P191597	0.0323845	9.47175	up	Nta.971	sugar transport protein 10 [ Arabidopsis thaliana ]
A_95_P125897	0.0242496	8.56837	up	Nta.971	sugar transport protein 10 [ Arabidopsis thaliana ]
A_95_P254084	0.0117355	14.8196	up	Nta.8452	bidirectional sugar transporter SWEET5-like[ Vitis vinifera (wine grape) ]
A_95_P159487	0.035329	2.11489	up	Nta.14827	mitochondrial phosphate transporter[A. Thaliana]
A_95_P292158	0.00840058	8.22178	up	Nta.16559	Predicted potassium transporter 5-like [Vitis vinifera]
A_95_P053046	0.0284419	11.9962	up	Nta.1016	SULTR3;5 (SULFATE TRANSPORTER 3;5)[Arabidopsis thaliana]
A_95_P229144	0.0475604	2.50214	down	Nta.1393	DELTA-TIP aquaporin TIP2-1 [ Arabidopsis thaliana ]
A_95_P140992	0.0430135	7.90128	down	Nta.22583	vacuolar iron transporter homolog 1 [ Arabidopsis thaliana ]
A_95_P296453	0.0241234	2.72409	down	Nta.17430	ZIP transporter（ZINC TRANSPORTER 1 PRECURSOR) [Populus trichocarpa]
A_95_P274928	0.0302445	2.44208	down	Nta.13063	GLB3; oxygen transporter [ Arabidopsis thaliana ]
A_95_P023291	0.000645716	2.74708	down	Nta.2854	AHB2 (ARABIDOPSIS HAEMOGLOBIN 2); oxygen transporter [Arabidopsis thaliana]
A_95_P125462	0.00638515	3.04079	down	Nta.1822	GAMMA-TIP (GAMMA TONOPLAST INTRINSIC PROTEIN) [Arabidopsis thaliana]
A_95_P192487	0.00673061	3.90836	down	Nta.771	NRT1.5 (NITRATE TRANSPORTER 1.5) [Arabidopsis thaliana]
A_95_P225812	0.0478857	2.66311	down	Nta.549	SULTR3;1 [Arabidopsis thaliana]
A_95_P072630	0.039555	2.00763	down	Nta.2489	ATABC1 (ATP BINDING CASSETTE PROTEIN 1) [Arabidopsis thaliana]
A_95_P233659	0.0250154	3.18501	down	Nta.2489	ATABC1 (ATP BINDING CASSETTE PROTEIN 1) [Arabidopsis thaliana]
Hormone related
A_95_P018771	0.0486224	2.15178	up	Nta.6618	FPF1 flowering promoting factor 1 [ Arabidopsis thaliana ]
A_95_P034663	0.0153528	3.03053	up	Nta.3927	Predicted auxin-repressed 12.5 kDa protein-like [Vitis vinifera]
A_95_P000261	0.0284596	4.2736	down	Nta.9427	GASA1,GA-responsive GAST1 protein-like protein [ Arabidopsis thaliana ]
A_95_P156817	0.0172635	6.06395	down	Nta.9427	GASA1,GA-responsive GAST1 protein-like protein [ Arabidopsis thaliana ]
A_95_P301938	0.0177483	3.32505	down	Nta.18540	RGA1 (REPRESSOR OF GA1-3 1) [Arabidopsis thaliana]
Redox related
A_95_P007406	0.0099346	14.3995	up	Nta.4109	Ntp201 (pntp201) [Nicotiana tabacum]
A_95_P259246	0.00818693	13.7883	up	Nta.4109	Ntp201 (pntp201) [Nicotiana tabacum]
A_95_P259246	0.00818693	13.7883	up	Nta.4109	Ntp201 (pntp201) [Nicotiana tabacum]
A_95_P292633	0.0152223	19.6497	up	Nta.16654	HA9 H(+)-ATPase 9 [ Arabidopsis thaliana ]
A_95_P292264	0.0173067	17.7448	up	Nta.16580	AHA6 (Arabidopsis H(+)-ATPase 6) [Arabidopsis thaliana]
A_95_P028086	0.00379829	2.98489	up	Nta.3932	MIOX1 (MYO-INISITOL OXYGENASE) [Arabidopsis thaliana]
A_95_P147947	0.0196812	3.17745	up	Nta.3932	MIOX1 (MYO-INISITOL OXYGENASE) [Arabidopsis thaliana]
A_95_P105482	0.00693788	4.44123	up	Nta.26883	MIOX2 (MYO-INOSITOL OXYGENASE 2) [Arabidopsis thaliana]
A_95_P148012	0.0111415	3.4698	up	Nta.26883	MIOX2 (MYO-INOSITOL OXYGENASE 2) [Arabidopsis thaliana]
A_95_P013121	0.0160286	24.7959	up	Nta.1046	sks12 protein SKU5 similar 12 [ Arabidopsis thaliana ]
A_95_P227754	0.0382572	8.70227	up	Nta.1046	sks12 protein SKU5 similar 12 [ Arabidopsis thaliana ]
A_95_P250462	0.0230479	2.08749	down	Nta.7243	ATPAO4 (ARABIDOPSIS THALIANA POLYAMINE OXIDASE 4) [ Arabidopsis thaliana ]
A_95_P125517	0.0208302	2.07113	down	Nta.4766	sks17 (SKU5 Similar 17) [ Arabidopsis thaliana ]
A_95_P113642	0.0252729	2.3674	down	Nta.9476	APX1 (ascorbate peroxidase 1) [Arabidopsis thaliana]
A_95_P002256	0.0367482	2.19562	down	Nta.9476	APX1 (ascorbate peroxidase 1) [Arabidopsis thaliana]
A_95_P004961	0.018983	2.95794	down	Nta.2578	APX1 (ascorbate peroxidase 1) [Arabidopsis thaliana]
A_95_P007821	0.0231853	3.03587	down	Nta.2578	APX1 (ascorbate peroxidase 1) [Arabidopsis thaliana]
A_95_P017821	0.0416196	2.50872	down	Nta.2578	APX1 (ascorbate peroxidase 1) [Arabidopsis thaliana]
A_95_P313938	3.94292e-05	3.55501	down	Nta.20950	cytochrome P450 family [Arabidopsis thaliana]
A_95_P311663	0.0468618	2.89442	down	Nta.287	peroxidase [Arabidopsis thaliana]
A_95_P216542	0.0226484	2.21422	down	Nta.12492	peroxidase 30 [Arabidopsis thaliana](PER30)
Developmental process related
A_95_P229184	0.00418784	2.51238	down	Nta.1404	ARA12 ,serine-type endopeptidase proteolysis [Arabidopsis thaliana]
A_95_P189652	0.0375692	2.0271	down	Nta.6866	ARA13 ,serine-type endopeptidase proteolysis [Arabidopsis thaliana]
A_95_P284013	0.0304037	2.58275	down	Nta.22051	leucine-rich repeat protein kinase family protein [ Arabidopsis thaliana ]
A_95_P283768	0.00669246	2.00094	down	Nta.14851	YDA YODA MAPKK kinase [ Arabidopsis thaliana ]
A_95_P017596	0.0063084	2.28574	down	Nta.6415	Predicted ripening-related protein-like [V. vinifera]
A_95_P305403	0.0411328	2.95092	down	Nta.19234	germin-like protein, putative [Arabidopsis thaliana]
A_95_P135547	0.0150551	3.0486	down	Nta.8579	FLA1 fasciclin-like arabinogalactan protein 1 [ Arabidopsis thaliana ]
A_95_P267051	0.0453489	5.56689	down	Nta.24806	scpl48 (serine carboxypeptidase-like 48)
A_95_P225662	0.0393372	8.10541	down	Nta.507	fasciclin-like arabinogalactan protein [Populus trichocarpa]
A_95_P254604	0.0239542	2.79384	down	Nta.8579	fasciclin-like arabinogalactan protein [Populus trichocarpa]
A_95_P125912	0.0378873	2.9569	down	Nta.16495	receptor-like serine/threonine-protein kinase NCRK [Arabidopsis thaliana]
Stress response related
A_95_P015131	0.0389755	11.6842	up	Nta.991	universal stress protein MJ0531-like [ Vitis vinifera ]
A_95_P187052	0.0198846	18.4187	up	Nta.991	adenine nucleotide alpha hydrolases-like protein [Arabidopsis thaliana ]
A_95_P283429	0.0235484	2.81378	up	Nta.7645	Proline dehydrogenase (PRDH) [Arabidopsis thaliana (thale cress) ]
A_95_P204127	0.0494778	2.62596	up	Nta.435	serine/threonine protein kinase, putative [Arabidopsis thaliana ]
A_95_P216772	0.0176156	24.1647	up	Nta.16593	Peroxidase 44 precursor, putative [Ricinus communis]
A_95_P292328	0.0194799	16.0882	up	Nta.16593	Peroxidase 44 precursor, putative [Ricinus communis]
A_95_P111402	0.0475483	3.10027	up	Nta.7094	MT2B metallothionein 2B [ Arabidopsis thaliana ]
A_95_P202682	0.040221	3.45965	up	Nta.435	serine/threonine protein kinase, putative （A. thaliana）
A_95_P002741	0.0232126	2.13981	down	Nta.1065	ANNAT4 (ANNEXIN ARABIDOPSIS 4); calcium ion binding / calcium-dependent phospholipid binding [ Arabidopsis thaliana ]
A_95_P023341	0.00989443	2.65649	down	Nta.1822	GAMMA-TIP (GAMMA TONOPLAST INTRINSIC PROTEIN) [Arabidopsis thaliana]
A_95_P134252	0.0217943	3.09273	down	Nta.9673	PIP2;1 (PLASMA MEMBRANE INTRINSIC PROTEIN 2;1) [Arabidopsis thaliana]
A_95_P000086	0.0149314	3.87052	down	Nta.9673	PIP2;1 (PLASMA MEMBRANE INTRINSIC PROTEIN 2;1) [Arabidopsis thaliana]
A_95_P181857	0.0222801	2.33014	down	Nta.5963	PIP2;1 (PLASMA MEMBRANE INTRINSIC PROTEIN 2;1) [Arabidopsis thaliana]
A_95_P252949	0.0212582	2.31478	down	Nta.8197	ATCP1 (Ca2+-binding like protein 1) [ Vitis vinifera ]
A_95_P115047	0.0104544	2.46492	down	Nta.3563	Pit1 mRNA (which expression is induced by Pi starvation)[Nicotiana tabacum]
A_95_P200337	0.012954	4.29075	down	Nta.5751	LEA (DEHYDRIN LEA（Late Embryogenesis Abundant）)[ Arabidopsis thaliana ]
A_95_P110567	0.0404481	2.91008	down	Nta.2844	MT2A (METALLOTHIONEIN 2A) [ Arabidopsis thaliana ]
A_95_P004671	0.000282809	14.7829	down	Nta.319	Protein SAR8.2c which responds to agents that induce systemic acquired resistance [Nicotiana tabacum]
A_95_P004421	0.000200584	9.51967	down	Nta.319	Protein SAR8.2c which responds to agents that induce systemic acquired resistance [Nicotiana tabacum]
A_95_P164077	0.00129766	5.9929	down	Nta.319	Protein SAR8.2c which responds to agents that induce systemic acquired resistance [Nicotiana tabacum]
A_95_P004366	0.000193767	12.9384	down	Nta.319	Protein SAR8.2c which responds to agents that induce systemic acquired resistance [Nicotiana tabacum]
A_95_P163727	0.000510743	10.1957	down	Nta.319	Protein SAR8.2c which responds to agents that induce systemic acquired resistance [Nicotiana tabacum]
A_95_P234144	0.000122043	2.17359	down	Nta.2644	Protein SAR8.2e which responds to agents that induce systemic acquired resistance (Nicotiana tabacum)
A_95_P163927	0.00840379	4.15931	down	Nta.2644	Protein SAR8.2e which responds to agents that induce systemic acquired resistance (Nicotiana tabacum)
Plant defense response related
A_95_P295188	0.00359201	11.6796	up	Nta.17172	PR-1 pathogenesis-related protein 1 [ Vitis vinifera ]
A_95_P292378	0.0113283	9.9624	up	Nta.16603	glyoxal oxidase-related [A. thaliana]
A_95_P123032	0.00221911	3.1324	down	Nta.11771	peroxidase 21 (PER21) (P21) (PRXR5) defense response to fungus [A. thaliana]
A_95_P190077	0.00664006	2.22744	down	Nta.3830	Divinyl ether synthase (des1) [Nicotiana tabacum]
A_95_P118142	0.0135144	3.70222	down	Nta.22336	AOS (ALLENE OXIDE SYNTHASE) [ Arabidopsis thaliana ]
A_95_P302198	0.0315342	2.67694	down	Nta.18592	defense-related protein, putative [ Arabidopsis thaliana ]
A_95_P101958	0.0118223	2.99075	down	Nta.2994	chalcone and stilbene synthase family protein [Arabidopsis thaliana]
Cell wall related
A_95_P314988	0.0474803	5.76257	up	Nta.19983	putative pectin methylesterase [ Arabidopsis thaliana ]
A_95_P010086	0.0120973	28.3389	up	Nta.6073	pectinesterase family protein [Arabidopsis thaliana]
A_95_P013951	0.0257817	27.0102	up	Nta.7402	Pectin methylesterase (PPME1)[Arabidopsis thaliana]
A_95_P193147	0.00914408	16.6356	up	Nta.7402	putative pectin methylesterase [ Arabidopsis thaliana ]
A_95_P316268	0.0116372	15.3399	up	Nta.7402	Pectin methylesterase (PPME1)[Arabidopsis thaliana]
A_95_P316643	0.0188231	31.1543	up	Nta.21495	Pectinesterase-4 precursor, putative [Ricinus communis]
A_95_P315008	0.0267633	39.1149	up	Nta.1002	putative pectinesterase [Arabidopsis thaliana]
A_95_P292708	0.00754374	10.9496	up	Nta.16669	pectinesterase, putative [Arabidopsis thaliana]
A_95_P211227	0.0137375	15.0354	up	Nta.16476	VGDH1 pectinesterase [Arabidopsis thaliana]
A_95_P058471	0.0123775	20.2778	up	Nta.3185	BGAL11 (beta-galactosidase 11); beta-galactosidase
A_95_P217717	0.0160178	13.9566	up	Nta.16679	pectate lyase family protein [Arabidopsis thaliana]
A_95_P176322	0.0156128	12.9894	up	Nta.3578	Putative pectate lyase Nt59 [Nicotiana tabacum]
A_95_P237579	0.0300772	9.05557	up	Nta.3578	Putative pectate lyase Nt59 [Nicotiana tabacum]
A_95_P006986	0.0148068	12.134	up	Nta.3578	Putative pectate lyase Nt59 [Nicotiana tabacum]
A_95_P009321	0.0100682	15.5175	up	Nta.6103	putative pectate lyase 5 [ Arabidopsis thaliana ]
A_95_P292643	0.0224348	12.9656	up	Nta.16656	pectinacetylesterase family protein [Arabidopsis thaliana]
A_95_P287143	0.00252981	4.23047	up	Nta.15547	pectinacetylesterase family protein [Arabidopsis thaliana]
A_95_P126157	0.0121984	22.7671	up	Nta.16472	pectinacetylesterase, putative [Arabidopsis thaliana]
A_95_P314973	0.0139262	18.1081	up	Nta.21158	putative pectinacetylesterase [ Arabidopsis thaliana ]
A_95_P292398	0.0346105	11.7405	up	Nta.16607	pectinacetylesterase family protein [Arabidopsis thaliana]
A_95_P011426	0.0159974	26.9689	up	Nta.16472	pectinacetylesterase family protein [ Arabidopsis thaliana(thale cress) ]
A_95_P239914	0.0312039	23.7715	up	Nta.983	AT59 putative pectate lyase 3 [ Arabidopsis thaliana ]
A_95_P100888	0.00312432	3.19728	down	Nta.2126	ATEXT3 (EXTENSIN 3) [Arabidopsis thaliana]
A_95_P103087	0.0077323	3.09843	down	Nta.2126	ATEXT3 (EXTENSIN 3) [Arabidopsis thaliana]
A_95_P000596	0.00291938	3.3241	down	Nta.2126	ATEXT3 (EXTENSIN 3) [Arabidopsis thaliana]
A_95_P100938	0.00187236	4.48469	down	Nta.2126	ATEXT3 (EXTENSIN 3) [Arabidopsis thaliana]
A_95_P006201	0.00733856	3.51362	down	Nta.3938	ATEXT3 (EXTENSIN 3) [Arabidopsis thaliana]
A_95_P100928	0.00505043	4.86422	down	Nta.9876	ATEXT3 (EXTENSIN 3) [Arabidopsis thaliana]
A_95_P001741	0.00690067	3.44333	down	Nta.9876	ATEXT3 (EXTENSIN 3) [Arabidopsis thaliana]
A_95_P225342	0.00192945	3.59357	down	Nta.430	ATEXLB1 (ARABIDOPSIS THALIANA EXPANSIN-LIKE B1) [Arabidopsis thaliana]
A_95_P114197	0.0461839	5.97224	down	Nta.21953	structural constituent of cell wall, putative [Ricinus communis]
A_95_P296258	0.0222392	4.63914	down	Nta.15647	CESA2 cellulose synthase A catalytic subunit 2 [ Arabidopsis thaliana ]
A_95_P087278	0.0408753	4.02688	down	Nta.15647	CESA2 cellulose synthase A catalytic subunit 2 [ Arabidopsis thaliana ]
A_95_P225452	0.00640759	4.47466	down	Nta.457	Proline-rich extensin-like family protein [ Arabidopsis thaliana ]
A_95_P032861	0.0101918	4.49995	down	Nta.457	Proline-rich extensin-like family protein [ Arabidopsis thaliana ]
A_95_P103387	0.0363205	2.10275	down	Nta.2944	glycine-rich protein [Arabidopsis thaliana]
A_95_P201093	0.0345997	10.4486	down	Nta.6606	Hydroxyproline-rich glycoprotein family protein [ Arabidopsis thaliana ]
A_95_P305283	0.00839704	2.92249	down	Nta.3946	lipid binding / structural constituent of cell wall [Arabidopsis thaliana]
A_95_P248792	0.00844448	2.05024	down	Nta.6805	pectate lyase family protein [Arabidopsis thaliana]
Biosynthesis and metabolism related
A_95_P053776	0.0334118	3.18925	up	Nta.21745	Adenylate cyclase [Arabidopsis thaliana ]
A_95_P291853	0.0236558	30.334	up	Nta.16498	glucan endo-1,3-beta-glucosidase 8-like [ Vitis vinifera ]
A_95_P222962	0.0127592	14.4269	up	Nta.12000	SAH7 protein SAH7 [ Arabidopsis thaliana ]
A_95_P127102	0.0185583	30.5636	up	Nta.16551	pfkB-type carbohydrate kinase family protein [Arabidopsis thaliana]
A_95_P292118	0.0256611	11.1137	up	Nta.16551	pfkB-type carbohydrate kinase family protein [Arabidopsis thaliana]
A_95_P001846	0.0371402	2.06762	up	Nta.4850	glycosyl hydrolase family protein [ Arabidopsis thaliana ]
A_95_P281818	0.0232378	2.38301	up	Nta.14453	ACL5 (ACAULIS 5) [Arabidopsis thaliana]
A_95_P227769	0.00641991	16.7247	up	Nta.1050	PAP17 [Arabidopsis thaliana]
A_95_P316188	0.0102147	13.7525	up	Nta.1050	PAP17 [Arabidopsis thaliana]
A_95_P216917	0.00853789	11.1452	up	Nta.1050	PAP17 [Arabidopsis thaliana]
A_95_P148382	0.0135436	2.30849	up	Nta.23049	cytidine/deoxycytidylate deaminase family protein [Arabidopsis thaliana]
A_95_P301853	0.0418802	2.50394	up	Nta.18523	NRPB6B; DNA binding / DNA-directed RNA polymerase [Arabidopsis thaliana ]
A_95_P246492	0.0419556	2.45104	up	Nta.6213	UDP-glucosyl transferase family protein[Arabidopsis thaliana]
A_95_P042806	0.0278955	2.04374	up	Nta.3336	4-coumarate--CoA ligase-like 10 [ Arabidopsis thaliana ]
A_95_P282628	0.0228909	2.08541	up	Nta.14616	4-coumarate--CoA ligase-like 10 [ Arabidopsis thaliana(thale cress) ]
A_95_P294033	0.0325987	3.13375	down	Nta.16940	PPCK1 (PHOSPHOENOLPYRUVATE CARBOXYLASE KINASE) [ Arabidopsis thaliana ]
A_95_P217727	0.0307117	3.32164	down	Nta.16940	PPCK1 (PHOSPHOENOLPYRUVATE CARBOXYLASE KINASE) [ Arabidopsis thaliana ]
A_95_P217727	0.0307117	3.32164	down	Nta.16940	PPCK1 (PHOSPHOENOLPYRUVATE CARBOXYLASE KINASE)[ Arabidopsis thaliana ]
A_95_P309848	0.00663739	2.39481	down	Nta.17233	PAP27 (purple acid phosphatase 27)[Arabidopsis thaliana]
A_95_P311518	0.0240867	2.48564	down	Nta.20464	dihydrouridine synthase family protein [Arabidopsis thaliana]
A_95_P179797	0.00244063	2.1836	down	Nta.6834	4CL2 (4-COUMARATE:COA LIGASE 2) [Arabidopsis thaliana]
A_95_P010531	0.0474624	2.11187	down	Nta.9394	trans-caffeoyl-coa 3-o-methyltransferase [P. trichocarpa]
A_95_P176332	0.0266919	4.32742	down	Nta.4179	PAL2 phenylalanine ammonia-lyase 2 [ Arabidopsis thaliana ]
A_95_P244112	0.0388263	2.11739	down	Nta.5590	polygalacturonase-like protein [ Arabidopsis thaliana ]
A_95_P008821	0.00612848	2.9229	down	Nta.6006	Polysaccharide biosynthesis[Vitis vinifera]
A_95_P296048	0.00471884	15.9051	down	Nta.17349	pectin lyase-like protein [ Arabidopsis thaliana ]
A_95_P087858	0.00411695	3.14152	down	Nta.2756	GLYOXYLASE I 7 [ Arabidopsis thaliana ]
A_95_P007941	0.0180227	3.38262	down	Nta.2756	GLYOXYLASE I 7 [ Arabidopsis thaliana ]
A_95_P016676	0.00778821	6.74989	down	Nta.7382	ADH1 alcohol dehydrogenase 1 [ Arabidopsis thaliana ]
A_95_P246402	0.03941	2.18269	down	Nta.6190	pyruvate kinase family protein [ Arabidopsis thaliana ]
A_95_P006336	0.000659003	7.57831	down	Nta.22343	SAHH adenosylhomocysteinase family protein [ Populus trichocarpa(black cottonwood) ]
A_95_P004441	3.71006e-05	10.6742	down	Nta.22343	SAHH adenosylhomocysteinase family protein [ Populus trichocarpa(black cottonwood) ]
A_95_P279478	0.0419414	2.74983	down	Nta.1807	putative aminoacrylate hydrolase RutD-like [ Vitis vinifera (wine grape) ]
A_95_P257599	0.0174883	2.0699	down	Nta.9309	GDSL esterase/lipase [ Arabidopsis thaliana ]
A_95_P269521	0.0215295	2.03274	down	Nta.6800	GDSL esterase/lipase [ Arabidopsis thaliana ]
A_95_P309993	0.0187013	2.15303	down	Nta.7658	GDSL-like Lipase/Acylhydrolase family protein [Oryza sativa Japonica Group]
A_95_P219817	0.0166762	2.28802	down	Nta.23321	GDSL esterase/lipase [Medicago truncatula]
A_95_P113127	0.0126279	2.07555	down	Nta.9512	ATPLC2 (PHOSPHOLIPASE C 2) [ Arabidopsis thaliana ]
A_95_P113182	0.00555088	2.06445	down	Nta.9512	ATPLC2 (PHOSPHOLIPASE C 2) [ Arabidopsis thaliana ]
A_95_P103342	0.0203353	2.04199	down	Nta.9512	ATPLC2 (PHOSPHOLIPASE C 2) [ Arabidopsis thaliana ]
A_95_P114352	0.0143166	2.01034	down	Nta.9512	ATPLC2 (PHOSPHOLIPASE C 2) [ Arabidopsis thaliana ]
A_95_P110482	0.0209069	2.15013	down	Nta.9512	ATPLC2 (PHOSPHOLIPASE C 2) [ Arabidopsis thaliana ]
A_95_P305273	0.0406678	3.26241	down	Nta.19208	Plant invertase/pectin methylesterase inhibitor domain-containing protein [Arabidopsis thaliana ]
Transcription factor
A_95_P139492	0.0244225	4.67001	up	Nta.511	AGL20 MADS-box protein SOC1[Arabidopsis thaliana]
A_95_P008961	0.000514856	5.44643	up	Nta.3649	AP1 Floral homeotic protein APETALA 1 [ Arabidopsis thaliana ]
A_95_P316793	0.0399471	5.57889	up	Nta.21526	zinc finger protein ZAT5-like [ Vitis vinifera (wine grape) ]
A_95_P126982	0.0110679	13.4975	up	Nta.16545	GATA type zinc finger transcription factor family protein [ Arabidopsis thaliana ]
A_95_P048676	0.0422017	4.01924	up	Nta.10241	ORG1 OBP3-responsive protein 1 [ Arabidopsis thaliana ]
A_95_P204447	0.0494551	3.08086	up	Nta.2453	Transcription factor bHLH47 [Medicago truncatula]
A_95_P026836	0.0483826	2.2231	up	Nta.2453	Transcription factor bHLH47 [Medicago truncatula]
A_95_P233479	0.0489683	3.03806	up	Nta.2453	Transcription factor bHLH47 [Medicago truncatula]
A_95_P003611	0.0454086	2.45329	down	Nta.11154	MBF1C (MULTIPROTEIN BRIDGING FACTOR 1C) [Arabidopsis thaliana]
A_95_P092958	0.0444716	3.00802	down	Nta.11154	MBF1C (MULTIPROTEIN BRIDGING FACTOR 1C) [Arabidopsis thaliana]
A_95_P044641	0.022034	2.16318	down	Nta.14970	WRKY11; calmodulin binding / transcription factor [Arabidopsis thaliana]
A_95_P282918	0.0298305	3.8951	down	Nta.14675	myb family transcription factor [Arabidopsis thaliana]
A_95_P305423	0.00673937	2.11743	down	Nta.19238	AP2 domain-containing transcription factor TINY [ Arabidopsis thaliana ]
A_95_P225572	0.0166371	2.02915	down	Nta.485	WLIM1; transcription factor/ zinc ion binding [Arabidopsis thaliana]
A_95_P010901	0.0134638	2.12261	down	Nta.485	WLIM1; transcription factor/ zinc ion binding [Arabidopsis thaliana]
A_95_P004776	0.0283143	4.01187	down	Nta.22061	ATHB16 (ARABIDOPSIS THALIANA HOMEOBOX PROTEIN 16) [Arabidopsis thaliana ]
A_95_P275243	0.020627	3.99711	down	Nta.13126	AT-HSFA6B; DNA binding / transcription factor [Arabidopsis thaliana]
Cytoskeleton related
A_95_P296198	0.0468005	2.19818	down	Nta.17379	Myosin heavy chain, putative [Ricinus communis]
A_95_P133692	0.00417577	2.72145	down	Nta.16836	Spc97 / Spc98 family of spindle pole body (SBP) component [ Arabidopsis thaliana ]
A_95_P033754	0.0166587	7.27495	down	Nta.21626	HTB11 histone H2B [ Arabidopsis thaliana ]
A_95_P030036	0.0133485	8.6426	down	Nta.21626	HTB11 histone H2B [ Arabidopsis thaliana ]
A_95_P102397	0.0155413	2.61515	down	Nta.1126	RPS15A (ribosomal protein s15a); structural constituent of ribosome [Arabidopsis thaliana]
