# Supplementary material for: Identification and functional characterization of the sulfate transporter gene GmSULTR1;2b in soybean
Source: BMC Genomics. 2016 May 20;17:373. doi: 10.1186/s12864-016-2705-3 (PMC4874011; doi:10.1186/s12864-016-2705-3)
Supplement: Additional file 4: Table S6. — The 123 KEGG pathways associated with the 219 genes. (XLSX 17 kb) [file 12864_2016_2705_MOESM4_ESM.xlsx]

## Sheet: Sheet1
Table S6 The 123 KEGG pathways associated with the 219 genes that had altered expression levels in GmSULTR1;2b-overexpressed tobacco leaves compared to control tobacco leaves
	NO. a/NO.b represent the NO. of genes in this chip / the NO. of genes in KEGG database
Parent KEGG pathway	p-value	KEGG pathway terms	Pathway ID	NO. a/NO.b
Cellular processes
Behavior	0.443084	Circadian rhythm - fly	ko04711	1/48
	0.547526	Circadian rhythm - mammal	ko04710	1/65
	0.805633	Circadian rhythm - plant	ko04712	1/134
	0.517274	Meiosis - yeast	ko04113	3/226
	0.490146	Protein export	ko03060	3/217
	0.491893	Phototransduction - fly	ko04745	2/136
	0.748545	Phototransduction	ko04744	1/113
Cell communication	0.435094	Focal adhesion	ko04510	4/278
	0.903528	Tight junction	ko04530	1/191
	0.572502	Adherens junction	ko04520	2/158
	0.934153	Gap junction	ko04540	1/222
Cell growth and death	0.47235	Cell cycle	ko04110	5/373
	0.965353	Cell cycle - yeast	ko04111	1/274
	0.739465	Apoptosis	ko04210	3/316
Cell motility	0.899212	Regulation of actin cytoskeleton	ko04810	2/317
	0.00211892	ECM-receptor interaction	ko04512	2/6
Development	0.7572	Axon guidance	ko04360	2/224
	0.62793	Dorso-ventral axis formation	ko04320	1/81
cell defense	0.969059	Endocytosis	ko04144	2/433
	0.967831	Fc gamma R-mediated phagocytosis	ko04666	1/280
	0.929658	Phagosome	ko04145	3/475
	0.843649	Protein processing in endoplasmic reticulum	ko04141	7/786
	0.690331	SNARE interactions in vesicular transport	ko04130	1/96
	0.50009	Peroxisome	ko04146	5/385
	0.403652	Lysosome	ko04142	5/344
	0.0405616	Plant-pathogen interaction	ko04626	19/1018
Environmental information processing
Membrane transport	0.0014691	Mineral absorption	ko04978	3/19
	0.614022	Aldosterone-regulated sodium reabsorption	ko04960	1/78
photosynthesis	0.000104545	Photosynthesis	ko00195	12/267
	0.00016151	Photosynthesis - antenna proteins	ko00196	9/162
Signal transduction	0.261478	MAPK signaling pathway - yeast	ko04011	2/82
	0.604464	MAPK signaling pathway - fly	ko04013	1/76
	0.678616	MAPK signaling pathway	ko04010	4/380
	0.227026	Calcium signaling pathway	ko04020	6/338
	0.0795495	Wnt signaling pathway	ko04310	8/368
	0.0296186	Inositol phosphate metabolism	ko00562	6/192
	0.0644813	Phosphatidylinositol signaling system	ko04070	6/233
	0.62335	Plant hormone signal transduction	ko04075	1/80
	0.099646	NOD-like receptor signaling pathway	ko04621	3/145
	0.18672	ErbB signaling pathway	ko04012	3/185
	0.248014	Notch signaling pathway	ko04330	2/79
	0.48094	Chemokine signaling pathway	ko04062	3/214
	0.482434	Cytosolic DNA-sensing pathway	ko04623	1/54
	0.927327	mTOR signaling pathway	ko04150	1/214
	0.507117	RIG-I-like receptor signaling pathway	ko04622	1/58
	0.722443	PPAR signaling pathway	ko03320	2/209
	0.71577	Hedgehog signaling pathway	ko04340	1/103
	0.355228	Jak-STAT signaling pathway	ko04630	1/36
	0.793337	Fc epsilon RI signaling pathway	ko04664	1/129
Genetic information processing
Folding, sorting and degradation	0.730518	Ubiquitin mediated proteolysis	ko04120	5/502
	0.975802	Proteasome	ko03050	1/303
	0.964895	Spliceosome	ko03040	4/673
Replication and repair	0.881085	Nucleotide excision repair	ko03420	1/174
Transcription	0.745445	RNA polymerase	ko03020	1/112
Translation	0.805633	Ribosome biogenesis in eukaryotes	ko03008	1/134
	0.952316	Ribosome	ko03010	10/1282
	0.465428	Aminoacyl-tRNA biosynthesis	ko00970	3/209
Metabolism
Amino acid metabolism	0.00972913	Cysteine and methionine metabolism	ko00270	11/400
	0.1419	Glycine, serine and threonine metabolism	ko00260	5/227
	0.488594	Phenylalanine metabolism	ko00360	5/380
	0.643463	Tyrosine metabolism	ko00350	2/180
	0.882538	Phenylalanine, tyrosine and tryptophan biosynthesis	ko00400	1/175
	0.87509	Lysine degradation	ko00310	1/170
	0.919799	Alanine, aspartate and glutamate metabolism	ko00250	1/206
	0.666641	Valine, leucine and isoleucine degradation	ko00280	3/282
	0.610429	Arginine and proline metabolism	ko00330	4/348
	0.250239	Valine, leucine and isoleucine biosynthesis	ko00290	3/143
	0.221665	beta-Alanine metabolism	ko00410	4/199
Lipid metabolism	0.596399	Glycerophospholipid metabolism	ko00564	3/254
	0.705133	Sphingolipid metabolism	ko00600	1/100
	0.812117	Fatty acid metabolism	ko00071	2/252
	0.757623	Biosynthesis of unsaturated fatty acids	ko01040	1/116
	0.71501	Glycerolipid metabolism	ko00561	2/206
	0.53633	Fatty acid biosynthesis	ko00061	1/63
	0.0525132	alpha-Linolenic acid metabolism	ko00592	4/116
Carbohydrate metabolism	0.0128891	Starch and sucrose metabolism	ko00500	14/531
	0.955435	Glycolysis / Gluconeogenesis	ko00010	4/645
	0.818992	Fructose and mannose metabolism	ko00051	2/256
	0.785992	Amino sugar and nucleotide sugar metabolism	ko00520	4/442
	0.566323	Pentose phosphate pathway	ko00030	3/243
	0.369676	Glyoxylate and dicarboxylate metabolism	ko00630	4/254
	0.205895	Citrate cycle (TCA cycle)	ko00020	6/327
	2.28929e-08	Pentose and glucuronate interconversions	ko00040	17/263
Nucleotide metabolism	0.943264	Purine metabolism	ko00230	3/499
	0.877483	Pyrimidine metabolism	ko00240	2/297
Metabolism of cofactors and vitamins	0.522295	Ubiquinone and other terpenoid-quinone biosynthesis	ko00130	2/144
	0.000167373	Ascorbate and aldarate metabolism	ko00053	10/200
	0.309321	Retinol metabolism	ko00830	3/161
	0.010042	Riboflavin metabolism	ko00740	3/37
	0.729362	One carbon pool by folate	ko00670	1/107
	0.283924	Pantothenate and CoA biosynthesis	ko00770	2/87
Biosynthesis of secondary metabolites	0.785591	Tropane, piperidine and pyridine alkaloid biosynthesis	ko00960	1/126
	0.59467	Indole alkaloid biosynthesis	ko00901	1/74
	0.760576	Isoquinoline alkaloid biosynthesis	ko00950	1/117
	0.423457	Isoflavonoid biosynthesis	ko00943	2/119
	0.735913	Flavonoid biosynthesis	ko00941	1/109
	0.566033	Phenylpropanoid biosynthesis	ko00940	4/329
	0.719983	Porphyrin and chlorophyll metabolism	ko00860	2/208
	0.690331	Limonene and pinene degradation	ko00903	1/96
	0.553023	Polycyclic aromatic hydrocarbon degradation	ko00624	1/66
	0.0153801	Glutathione metabolism	ko00480	9/317
	0.566033	Phenylpropanoid biosynthesis	ko00940	4/329
	0.113401	Stilbenoid, diarylheptanoid and gingerol biosynthesis	ko00945	3/97
	0.187085	Ethylbenzene degradation	ko00642	1/17
	0.147287	Synthesis and degradation of ketone bodies	ko00072	2/56
	0.422745	Pyruvate metabolism	ko00620	6/431
	0.0953917	Diterpenoid biosynthesis	ko00904	2/43
	0.347312	Geraniol degradation	ko00281	1/35
	0.920781	Terpenoid backbone biosynthesis	ko00900	1/207
Energy metabolism	0.960662	Oxidative phosphorylation	ko00190	3/539
	0.386377	Carbon fixation in photosynthetic organisms	ko00710	7/492
	0.499607	Carbon fixation pathways in prokaryotes	ko00720	2/138
Organic acid metabolism	0.604464	Benzoate degradation	ko00362	1/76
	0.0322579	Aminobenzoate degradation	ko00627	4/99
	0.699645	Propanoate metabolism	ko00640	2/200
	0.631285	Butanoate metabolism	ko00650	2/176
mineral metabolism	0.834299	Nitrogen metabolism	ko00910	1/147
	0.558453	Sulfur metabolism	ko00920	1/67
Exogenous substance metabolism	0.688514	Methane metabolism	ko00680	5/477
	0.8172	Chloroalkane and chloroalkene degradation	ko00625	1/139
	0.456521	Naphthalene degradation	ko00626	1/50
	0.443084	Bisphenol degradation	ko00363	1/48
	0.778237	Metabolism of xenobiotics by cytochrome P450	ko00980	2/234
	NO. a/NO.b	the NO. of genes in this chip / the NO. of genes in KEGG database
